# Supplementary material for: 5-Bromo-1H-thieno[2,3-d]imidazole
Source: Acta Crystallogr Sect E Struct Rep Online. 2010 Jul 14;66(Pt 8):o2021. doi: 10.1107/S1600536810027224 (PMC3007560; doi:10.1107/S1600536810027224)
Supplement: Supplementary file 2 [file e-66-o2021-Isup2.hkl]

# 
# h,k,l, Fc-squared, Fo-squared, sigma(Fo-squared) and status flag 
# 
data_I
_shelx_title ' PFLJ175 in P2(1)/n' 
_shelx_refln_list_code          4 
_shelx_F_calc_maximum      160.39 
_exptl_crystal_F_000       392.00 
_reflns_d_resolution_high  0.7529 
 
loop_ 
 _symmetry_equiv_pos_as_xyz 
 'x, y, z' 
 '-x+1/2, y+1/2, -z+1/2' 
 '-x, -y, -z' 
 'x-1/2, -y-1/2, z-1/2' 
 
_cell_length_a     3.8917 
_cell_length_b    17.1185 
_cell_length_c     9.4048 
_cell_angle_alpha  90.000 
_cell_angle_beta   91.359 
_cell_angle_gamma  90.000 
 
_shelx_F_squared_multiplier     1.000 
 
loop_ 
 _refln_index_h 
 _refln_index_k 
 _refln_index_l 
 _refln_F_squared_calc 
 _refln_F_squared_meas 
 _refln_F_squared_sigma 
 _refln_observed_status 
   2   0   0     4006.06     3982.63     66.27 o 
   4   0   0     1133.34     1200.84     34.06 o 
   1   1   0     3436.91     3492.17     42.21 o 
   2   1   0       78.15       83.73      3.69 o 
   3   1   0     1245.79     1244.05     18.95 o 
   4   1   0      552.46      574.23     17.16 o 
   5   1   0      590.65      529.23     47.79 o 
   0   2   0     3190.30     3455.19     74.46 o 
   1   2   0     7756.78     7495.95     91.48 o 
   2   2   0     1742.44     1696.10     22.28 o 
   3   2   0      271.95      270.65      8.35 o 
   4   2   0       55.80       40.81      9.70 o 
   5   2   0      460.11      545.81     59.81 o 
   1   3   0     1533.15     1624.04     20.40 o 
   2   3   0     1142.27     1177.57     16.81 o 
   3   3   0        3.86        3.67      4.19 o 
   4   3   0     2486.71     2790.36     51.63 o 
   5   3   0       44.95       37.33     18.52 o 
   0   4   0       41.17       23.61      3.81 o 
   1   4   0     8184.59     8013.90    102.15 o 
   2   4   0      402.03      399.49      9.58 o 
   3   4   0     1633.30     1662.63     24.51 o 
   4   4   0        0.34        1.12      9.10 o 
   5   4   0      653.69      673.30     45.74 o 
   1   5   0       43.02       43.75      2.85 o 
   2   5   0      904.40      905.42     15.36 o 
   3   5   0      336.96      304.35     10.48 o 
   4   5   0     1340.88     1393.32     26.90 o 
   5   5   0      115.59      105.53     35.35 o 
   0   6   0    24609.23    27988.04    618.09 o 
   1   6   0     1702.36     1731.72     23.84 o 
   2   6   0     3806.95     3752.70     44.17 o 
   3   6   0      657.81      682.01     17.51 o 
   4   6   0      909.60      980.58     22.56 o 
   1   7   0      133.78      125.15      4.58 o 
   2   7   0      496.27      473.54      9.98 o 
   3   7   0     1494.66     1441.07     26.00 o 
   4   7   0        1.37        1.66      9.02 o 
   0   8   0    11297.52    12257.23    321.39 o 
   1   8   0     1162.94     1153.03     17.44 o 
   2   8   0     2743.51     2690.37     38.46 o 
   3   8   0       96.21       93.47      8.29 o 
   4   8   0      278.63      348.25     15.85 o 
   1   9   0      120.80      116.63      7.59 o 
   2   9   0        9.41        2.01      4.86 o 
   3   9   0      151.69      158.66      9.85 o 
   4   9   0     1249.65     1368.57     30.13 o 
   0  10   0     2161.88     2557.65     62.25 o 
   1  10   0     6075.67     6025.01     87.43 o 
   2  10   0     1879.92     1728.28     30.04 o 
   3  10   0      417.71      421.77     17.16 o 
   4  10   0      122.88      139.76     13.51 o 
   1  11   0      305.71      294.49     10.39 o 
   2  11   0      317.25      306.93     14.00 o 
   3  11   0       20.59       24.40      8.09 o 
   4  11   0      797.59      860.91     30.08 o 
   0  12   0     4442.45     4945.93    116.21 o 
   1  12   0     3790.02     3876.51     66.38 o 
   2  12   0      170.57      175.91      9.81 o 
   3  12   0     1315.27     1266.72     41.70 o 
   4  12   0      128.26      132.92     13.11 o 
   1  13   0      321.59      332.66     14.88 o 
   2  13   0      766.87      746.74     22.82 o 
   3  13   0      841.35      851.36     20.35 o 
   4  13   0       84.79       97.95     17.23 o 
   0  14   0     5226.45     5688.71    133.81 o 
   1  14   0      111.81      101.46     10.46 o 
   2  14   0     1135.07     1050.76     24.79 o 
   3  14   0      652.43      679.35     24.36 o 
   1  15   0      592.55      580.45     20.76 o 
   2  15   0      141.89      128.38     11.78 o 
   3  15   0      355.60      355.54     16.92 o 
   0  16   0      392.51      396.30     31.77 o 
   1  16   0      629.24      629.37     21.87 o 
   2  16   0     3142.29     2994.87     59.43 o 
   3  16   0       69.55       60.29     11.82 o 
   1  17   0      941.39      968.14     28.32 o 
   2  17   0      314.71      282.63     18.01 o 
   3  17   0       92.60       86.36     15.28 o 
   0  18   0        6.28       10.41     20.46 o 
   1  18   0     1867.69     1781.82     57.35 o 
   2  18   0      135.14      134.21     17.34 o 
   1  19   0       11.49       19.90     13.33 o 
   2  19   0      148.88      148.42     16.57 o 
   0  20   0     1252.21     1179.72     56.86 o 
   1  20   0      968.01      935.68     50.93 o 
   2  20   0      457.93      401.49     56.58 o 
   1  21   0       13.68       24.79     17.36 o 
   0  22   0      669.15      695.27     72.01 o 
  -5   0   1       57.20      -36.00     41.72 o 
  -3   0   1     2999.31     2955.57     52.54 o 
  -1   0   1     3469.79     3694.89    103.59 o 
   1   0   1     8808.29     8657.31    151.79 o 
   3   0   1     4252.26     4334.65     89.22 o 
   5   0   1       71.46       64.29     27.15 o 
  -5   1   1       97.19       59.59     28.77 o 
  -4   1   1      218.57      245.71     13.83 o 
  -3   1   1       72.23       74.18      5.66 o 
  -2   1   1      622.19      584.96      9.21 o 
  -1   1   1     3425.97     3573.41     40.22 o 
   0   1   1       16.97       30.64      1.46 o 
   1   1   1     3871.62     3865.24     46.70 o 
   2   1   1     2508.41     2262.42     30.20 o 
   3   1   1      455.15      451.86     11.36 o 
   4   1   1      214.68      215.93     12.15 o 
   5   1   1       65.38       51.15     27.43 o 
  -5   2   1       46.13        3.57     25.67 o 
  -4   2   1      347.89      360.26     16.19 o 
  -3   2   1     1232.93     1257.02     18.31 o 
  -2   2   1    10419.37    10215.94    119.36 o 
  -1   2   1    25103.09    24294.30    282.86 o 
   0   2   1      100.40      100.70      2.68 o 
   1   2   1     7403.59     8682.11    327.61 o 
   2   2   1     3890.50     3730.04     46.42 o 
   3   2   1     3133.02     3133.01     44.75 o 
   4   2   1      961.37     1020.95     22.46 o 
   5   2   1       14.73       22.86     26.29 o 
  -5   3   1      610.35      810.72     48.94 o 
  -4   3   1      203.75      222.20     13.61 o 
  -3   3   1      207.62      231.65      7.94 o 
  -2   3   1      494.32      481.58      8.97 o 
  -1   3   1    10086.42     9479.85    111.56 o 
   0   3   1      148.43      157.89      3.88 o 
   1   3   1      601.96      544.21     14.63 o 
   2   3   1      122.57      123.11      4.87 o 
   3   3   1     2156.44     2101.95     29.96 o 
   4   3   1       40.82       21.84      8.39 o 
  -5   4   1       13.19      -30.07     30.07 o 
  -4   4   1      548.54      557.23     19.19 o 
  -3   4   1      603.43      618.44     13.40 o 
  -2   4   1     9993.77     9521.60    120.84 o 
  -1   4   1     2323.51     2217.44     27.87 o 
   0   4   1     7687.09     8411.34    105.75 o 
   1   4   1       11.40       24.68      8.24 o 
   2   4   1     3651.07     3328.65     41.86 o 
   3   4   1      887.32      846.27     15.25 o 
   4   4   1     1473.06     1572.54     43.95 o 
   5   4   1       25.95      -15.43     37.72 o 
  -5   5   1      321.12      321.76     70.87 o 
  -4   5   1       75.15       71.28     10.80 o 
  -3   5   1     1138.84     1184.44     20.46 o 
  -2   5   1        4.03        8.16      3.59 o 
  -1   5   1     1052.35     1040.56     14.44 o 
   0   5   1      790.95      807.36     12.31 o 
   1   5   1      477.95      486.17      9.35 o 
   2   5   1     3331.89     3067.02     37.97 o 
   3   5   1     1508.92     1508.18     26.86 o 
   4   5   1       17.01       21.68      9.14 o 
  -4   6   1      679.98      700.57     21.55 o 
  -3   6   1      988.90      960.62     17.92 o 
  -2   6   1     1087.18     1025.76     16.47 o 
  -1   6   1     5951.79     5517.91     66.63 o 
   0   6   1     2557.02     2700.77     36.70 o 
   1   6   1     1724.98     2122.17     43.97 o 
   2   6   1     1359.58     1240.54     17.47 o 
   3   6   1     3385.85     3472.73     49.95 o 
   4   6   1      120.38      132.20     10.75 o 
  -4   7   1      246.15      265.78     16.41 o 
  -3   7   1      421.60      399.21     11.45 o 
  -2   7   1      667.67      602.68     12.26 o 
  -1   7   1        8.38       13.12      2.86 o 
   0   7   1       38.46       36.10      2.86 o 
   1   7   1        9.42       12.43      2.91 o 
   2   7   1     1833.33     1692.34     22.83 o 
   3   7   1       55.59       52.04      7.26 o 
   4   7   1      147.09      160.15     12.08 o 
  -4   8   1        1.56        5.54     11.25 o 
  -3   8   1     2714.34     2625.95     41.83 o 
  -2   8   1     1256.35     1116.53     18.86 o 
  -1   8   1    10971.31    11191.08    148.35 o 
   0   8   1      320.87      388.74      8.08 o 
   1   8   1     7916.95     8632.24    109.75 o 
   2   8   1      250.57      229.72      8.48 o 
   3   8   1     3738.20     3585.85     55.38 o 
   4   8   1        2.09       -3.29      9.39 o 
  -4   9   1      566.42      639.17     20.83 o 
  -3   9   1       11.08        9.23      6.57 o 
  -2   9   1      247.64      264.50     10.15 o 
  -1   9   1     1319.07     1221.95     22.47 o 
   0   9   1       48.29       56.35      3.51 o 
   1   9   1      176.09      250.14     12.01 o 
   2   9   1      983.33      921.51     16.19 o 
   3   9   1      387.92      347.23     16.93 o 
   4   9   1      587.94      645.44     20.10 o 
  -4  10   1      246.74      253.54     15.23 o 
  -3  10   1       56.68       45.82      7.74 o 
  -2  10   1     6060.27     5807.23     87.13 o 
  -1  10   1      311.69      475.20     12.62 o 
   0  10   1     2912.71     3133.72     48.50 o 
   1  10   1     2217.46     2090.35     32.91 o 
   2  10   1     2757.40     2696.81     40.35 o 
   3  10   1        5.76       -0.71      7.02 o 
   4  10   1     1044.00     1098.83     33.17 o 
  -4  11   1       59.24       49.91     12.45 o 
  -3  11   1      387.91      387.69     16.90 o 
  -2  11   1       22.99       41.93      6.73 o 
  -1  11   1     1282.38     1308.27     24.79 o 
   0  11   1      503.42      547.51     15.66 o 
   1  11   1      474.83      574.96     14.16 o 
   2  11   1     1582.94     1497.67     25.20 o 
   3  11   1     1043.03     1011.06     23.05 o 
   4  11   1      151.78      159.03     16.89 o 
  -4  12   1      442.07      451.93     20.64 o 
  -3  12   1      389.38      408.97     15.07 o 
  -2  12   1     2535.16     2437.35     41.22 o 
  -1  12   1      518.85      456.90     14.87 o 
   0  12   1     4549.88     4737.13     90.18 o 
   1  12   1      122.95      122.26      9.26 o 
   2  12   1     2382.10     2314.70     40.47 o 
   3  12   1     1279.39     1243.61     33.84 o 
   4  12   1      106.37      108.43     15.23 o 
  -4  13   1       21.51        5.23     16.12 o 
  -3  13   1      756.42      779.26     20.16 o 
  -2  13   1      659.76      589.92     17.75 o 
  -1  13   1       80.58       65.80      8.56 o 
   0  13   1        1.76       -3.39      6.45 o 
   1  13   1        1.35       11.60      7.25 o 
   2  13   1      663.58      596.10     20.01 o 
   3  13   1      109.37      104.67     10.31 o 
   4  13   1       65.72       67.42     23.93 o 
  -4  14   1       91.20      133.44     46.58 o 
  -3  14   1     1487.37     1549.11     32.75 o 
  -2  14   1       63.60       55.50      9.59 o 
  -1  14   1     2769.29     2996.24     68.95 o 
   0  14   1     2610.79     2716.21     55.63 o 
   1  14   1     4371.34     4314.07     81.53 o 
   2  14   1      224.82      209.45     14.37 o 
   3  14   1     1321.71     1329.98     32.41 o 
  -3  15   1      156.47      130.74     14.11 o 
  -2  15   1      175.42      181.27     12.91 o 
  -1  15   1      640.73      603.64     21.16 o 
   0  15   1       71.12       85.77     14.14 o 
   1  15   1      223.14      252.54     14.50 o 
   2  15   1      478.03      419.29     25.33 o 
   3  15   1        3.36       -1.50      9.36 o 
  -3  16   1      251.39      227.71     28.69 o 
  -2  16   1     1253.55     1164.87     28.25 o 
  -1  16   1     2306.78     2280.70     49.60 o 
   0  16   1      419.72      430.62     18.16 o 
   1  16   1     2123.02     2192.85     43.93 o 
   2  16   1      441.80      328.08     19.37 o 
   3  16   1      366.10      360.69     17.68 o 
  -3  17   1      107.28       93.83     15.52 o 
  -2  17   1      232.45      197.03     14.54 o 
  -1  17   1       76.55       69.45     12.40 o 
   0  17   1        6.74       16.50     10.53 o 
   1  17   1        7.97       27.53     11.67 o 
   2  17   1        2.94        0.22     11.61 o 
   3  17   1      251.22      272.81     39.59 o 
  -2  18   1      833.50      795.27     31.56 o 
  -1  18   1       27.78       46.83     12.78 o 
   0  18   1     3085.87     3244.28     83.00 o 
   1  18   1      398.08      402.62     21.02 o 
   2  18   1      761.84      691.40     42.52 o 
  -2  19   1       62.59       62.89     15.91 o 
  -1  19   1       23.28       28.68     15.21 o 
   0  19   1       92.67       69.89     17.24 o 
   1  19   1       40.81       36.39     13.93 o 
   2  19   1       66.42       57.88     15.82 o 
  -2  20   1      204.82      153.73     35.02 o 
  -1  20   1      442.14      471.28     23.71 o 
   0  20   1     2071.80     2092.10     51.81 o 
   1  20   1      527.44      547.92     25.47 o 
  -1  21   1       59.14       60.39     21.53 o 
   0  21   1      109.83      130.34     18.69 o 
   1  21   1       20.17       -6.48     19.72 o 
   0  22   1      196.47      184.56     57.29 o 
  -4   0   2     1539.82     1759.10    103.73 o 
  -2   0   2     4329.24     4389.04     68.98 o 
   0   0   2    25725.60    25999.31    457.36 o 
   2   0   2    14596.91    13924.41    239.44 o 
   4   0   2       58.38       49.36     12.07 o 
  -5   1   2      337.98      324.04     70.58 o 
  -4   1   2      219.60      231.08     15.53 o 
  -3   1   2     2117.34     2200.57     33.28 o 
  -2   1   2      316.64      261.29      5.87 o 
  -1   1   2      930.59     1037.35     13.06 o 
   0   1   2      597.80      665.71     14.86 o 
   1   1   2     1699.20     1658.62     21.68 o 
   2   1   2        1.86        3.89      2.76 o 
   3   1   2      123.13      137.83      7.35 o 
   4   1   2       90.38       86.22      9.19 o 
  -5   2   2      302.50      324.04     68.58 o 
  -4   2   2      309.04      345.13     16.33 o 
  -3   2   2     1694.65     1716.64     28.76 o 
  -2   2   2       31.67       30.45      3.21 o 
  -1   2   2     6456.06     7195.93     82.47 o 
   0   2   2     7080.84     7123.34     88.40 o 
   1   2   2    11416.97    10689.48    133.18 o 
   2   2   2     2575.41     2484.58     31.84 o 
   3   2   2      694.33      684.68     14.04 o 
   4   2   2      156.07      162.09     11.61 o 
   5   2   2       32.93       62.58     27.72 o 
  -5   3   2       50.86       73.44     41.72 o 
  -4   3   2      832.26      917.33     24.61 o 
  -3   3   2      177.93      188.35      7.91 o 
  -2   3   2     2222.22     2147.03     27.29 o 
  -1   3   2       16.98       20.66      2.45 o 
   0   3   2     2364.41     2195.83     28.70 o 
   1   3   2       12.98        5.01      1.92 o 
   2   3   2       27.95       23.64      3.49 o 
   3   3   2      166.90      157.73      7.48 o 
   4   3   2     1500.52     1572.02     30.83 o 
  -4   4   2       90.77       84.96     10.76 o 
  -3   4   2     4759.40     4895.20     63.39 o 
  -2   4   2     1002.81     1036.50     15.02 o 
  -1   4   2     3295.43     4403.81     87.70 o 
   0   4   2       79.87       70.60      3.25 o 
   1   4   2    16014.96    15082.95    186.42 o 
   2   4   2       66.97       71.70      3.84 o 
   3   4   2      744.27      716.50     14.30 o 
   4   4   2       43.74       43.79      8.92 o 
  -4   5   2      312.40      323.11     15.06 o 
  -3   5   2     2188.94     2184.86     32.89 o 
  -2   5   2     3792.87     3712.25     51.01 o 
  -1   5   2      151.74      171.81      5.49 o 
   0   5   2       63.37       60.29      3.27 o 
   1   5   2      204.30      212.86      5.37 o 
   2   5   2      399.06      441.85     16.49 o 
   3   5   2       44.71       34.38      5.38 o 
   4   5   2      832.81      847.58     20.98 o 
  -4   6   2     1813.51     1932.75     39.92 o 
  -3   6   2     1224.33     1231.71     21.37 o 
  -2   6   2     2279.74     2234.64     30.86 o 
  -1   6   2     2871.77     2805.18     37.43 o 
   0   6   2     6739.28     7077.17     96.28 o 
   1   6   2     1889.16     1875.38     32.59 o 
   2   6   2     6919.37     6551.86     80.71 o 
   3   6   2     1200.72     1224.47     24.83 o 
   4   6   2      358.67      368.85     15.89 o 
  -4   7   2       62.88       54.08     12.87 o 
  -3   7   2     1458.63     1467.56     24.49 o 
  -2   7   2       61.12       48.87      4.84 o 
   0   7   2      649.38      685.42     11.31 o 
   1   7   2     3066.54     3011.16     37.55 o 
   2   7   2      604.62      628.59     14.12 o 
   3   7   2      672.40      693.41     15.53 o 
   4   7   2       43.49       43.66      9.99 o 
  -4   8   2      348.17      365.48     20.75 o 
  -3   8   2      647.51      650.48     15.80 o 
  -2   8   2     1408.01     1340.96     21.43 o 
   0   8   2     6927.89     7182.42     92.12 o 
   1   8   2     3873.54     3562.11     44.27 o 
   2   8   2     4059.04     3933.60     46.83 o 
   3   8   2       50.51       44.73      7.04 o 
   4   8   2      329.22      332.56     15.23 o 
  -4   9   2      127.84      132.09     15.55 o 
  -3   9   2      679.49      684.65     18.17 o 
  -2   9   2      752.88      729.83     15.69 o 
  -1   9   2        4.02       15.78      4.59 o 
   0   9   2     1404.10     1506.19     21.91 o 
   1   9   2       38.07       44.19      3.60 o 
   2   9   2      239.70      263.18      8.27 o 
   3   9   2      412.22      372.54     15.55 o 
   4   9   2      349.72      389.57     16.34 o 
  -4  10   2       16.36       20.35     13.84 o 
  -3  10   2     1317.89     1266.35     26.71 o 
  -2  10   2     1598.92     1517.85     27.70 o 
  -1  10   2     3502.44     4229.07     69.00 o 
   0  10   2     2889.90     3196.61     45.18 o 
   1  10   2     9098.01     8607.82    114.23 o 
   2  10   2      600.05      551.43     13.13 o 
   3  10   2      100.82      104.31      8.85 o 
   4  10   2      187.06      216.03     23.32 o 
  -4  11   2      721.40      775.54     29.04 o 
  -3  11   2      424.68      412.41     16.39 o 
  -2  11   2      233.15      263.28     11.34 o 
  -1  11   2      285.89      271.76     10.76 o 
   0  11   2        0.99        5.61      4.02 o 
   1  11   2       40.79       43.52      4.61 o 
   2  11   2       75.15       74.67      6.97 o 
   3  11   2      146.50      163.92     14.67 o 
   4  11   2      616.57      683.83     21.41 o 
  -4  12   2      571.84      656.65     32.76 o 
  -3  12   2      909.11      895.48     21.59 o 
  -2  12   2        5.94       17.36      9.18 o 
  -1  12   2     6589.57     6362.85    109.46 o 
   0  12   2     1754.63     1856.10     35.56 o 
   1  12   2     3364.29     3826.49     62.16 o 
   2  12   2     1068.54      993.39     21.65 o 
   3  12   2     2074.80     1996.48     42.44 o 
   4  12   2        1.79       -1.05     15.03 o 
  -4  13   2      172.05      194.55     30.01 o 
  -3  13   2      629.08      584.26     18.37 o 
  -2  13   2      120.96      119.85     10.23 o 
  -1  13   2       30.55       71.35     10.48 o 
   0  13   2      429.81      430.36     15.99 o 
   1  13   2      965.29      940.58     22.27 o 
   2  13   2     1250.81     1159.43     26.25 o 
   3  13   2      174.50      189.54     11.65 o 
   4  13   2       92.51       67.51     32.49 o 
  -4  14   2      442.90      503.79     60.87 o 
  -3  14   2       98.16       92.23     11.79 o 
  -2  14   2     1516.74     1458.19     31.22 o 
  -1  14   2      636.33      545.86     20.06 o 
   0  14   2     1608.21     1679.13     37.02 o 
   1  14   2       28.00       48.31      8.03 o 
   2  14   2     2324.08     2231.09     43.85 o 
   3  14   2      184.39      182.38     11.90 o 
  -3  15   2      645.16      609.04     24.65 o 
  -2  15   2       20.95       16.99      9.79 o 
  -1  15   2      557.25      486.17     20.86 o 
   0  15   2       87.04       87.18     11.08 o 
   1  15   2      187.29      193.67     12.12 o 
   2  15   2      108.35      110.64     10.20 o 
   3  15   2      863.64      896.02     27.52 o 
  -3  16   2      401.89      395.21     31.01 o 
  -2  16   2     1819.14     1702.83     37.08 o 
  -1  16   2      239.29      284.00     17.01 o 
   0  16   2     2189.35     2324.27     54.04 o 
   1  16   2      848.04      868.88     23.71 o 
   2  16   2      739.38      687.94     23.48 o 
   3  16   2       18.98       10.73      9.50 o 
  -3  17   2        4.35       -0.72     16.22 o 
  -2  17   2      232.89      231.64     15.62 o 
  -1  17   2      173.49      178.84     22.70 o 
   0  17   2       90.47      114.70     13.04 o 
   1  17   2       18.24       16.57     11.24 o 
   2  17   2       30.79       13.21      9.17 o 
   3  17   2      776.79      805.33     65.30 o 
  -3  18   2      770.47      677.85     79.16 o 
  -2  18   2      562.69      525.25     21.61 o 
  -1  18   2     2518.66     2426.59     81.41 o 
   0  18   2       21.65       23.62     11.52 o 
   1  18   2     2617.29     2597.55     65.62 o 
   2  18   2       21.25       11.21      9.49 o 
  -2  19   2       38.64       18.19     13.14 o 
  -1  19   2      190.99      198.06     20.37 o 
   0  19   2      174.45      203.15     16.98 o 
   1  19   2      117.00      122.31     17.80 o 
   2  19   2      211.40      181.40     46.19 o 
  -2  20   2      286.65      176.01     64.59 o 
  -1  20   2     1950.95     1744.22     92.62 o 
   0  20   2      496.18      525.88     25.97 o 
   1  20   2      264.88      340.72     24.77 o 
  -1  21   2       57.12       79.30     32.51 o 
   0  21   2       73.81      101.43     19.42 o 
   1  21   2       32.18       71.15     34.86 o 
   0  22   2     1171.47      983.96     70.59 o 
  -3   0   3      377.70      372.49     16.89 o 
  -1   0   3    14725.12    13448.97    265.39 o 
   1   0   3     3505.68     4042.07    167.55 o 
   3   0   3     2592.59     2558.70     59.97 o 
  -4   1   3     1308.17     1371.62     36.54 o 
  -3   1   3       19.34       21.02      5.56 o 
  -2   1   3       61.84       90.51      4.15 o 
  -1   1   3      105.17      133.10      9.01 o 
   0   1   3      587.54      542.25      8.94 o 
   1   1   3      309.40      332.77      7.89 o 
   2   1   3     1762.39     1638.79     25.51 o 
   3   1   3     1380.63     1340.45     25.17 o 
   4   1   3     1112.17     1133.98     24.57 o 
  -4   2   3      224.44      236.42     17.25 o 
  -3   2   3      736.23      731.91     16.20 o 
  -2   2   3     3813.68     3640.92     42.55 o 
  -1   2   3     6665.86     6926.02    101.21 o 
   0   2   3    11427.49    11886.40    167.50 o 
   1   2   3     5453.27     5556.24     72.67 o 
   2   2   3      243.87      257.28     11.07 o 
   3   2   3      847.79      807.84     16.69 o 
   4   2   3     1577.89     1607.71     31.12 o 
  -4   3   3      129.10      148.61     13.92 o 
  -3   3   3      314.49      315.12     10.51 o 
  -2   3   3       31.62       41.47      3.73 o 
  -1   3   3      518.86      543.74     10.86 o 
   0   3   3      187.49      179.87      5.84 o 
   1   3   3      102.14      150.37      9.00 o 
   2   3   3        1.92        2.57      3.08 o 
   3   3   3     2777.89     2678.99     40.53 o 
   4   3   3       64.42       62.06      9.59 o 
  -4   4   3      259.39      270.09     16.71 o 
  -3   4   3      320.32      321.81     10.56 o 
  -2   4   3     8364.65     8127.69    100.03 o 
  -1   4   3      312.49      259.19      9.41 o 
   0   4   3    17595.12    18344.25    226.67 o 
   1   4   3        1.12       12.06      3.01 o 
   2   4   3     3676.89     3650.14     47.07 o 
   3   4   3       65.30       66.44      6.34 o 
   4   4   3     1006.49     1031.52     23.38 o 
  -4   5   3      339.28      377.11     19.18 o 
  -3   5   3      122.73      124.70      8.10 o 
  -2   5   3       28.76       20.60      4.07 o 
  -1   5   3      114.08      129.04      5.64 o 
   0   5   3      188.24      183.50      6.05 o 
   1   5   3       12.54        6.86      3.12 o 
   2   5   3      781.40      766.29     14.06 o 
   3   5   3     1141.13     1085.44     19.34 o 
   4   5   3      615.34      627.02     17.97 o 
  -4   6   3      269.38      282.15     17.33 o 
  -3   6   3       28.02       34.30      7.29 o 
  -2   6   3     1433.49     1349.24     20.90 o 
  -1   6   3    10685.33     9814.40    140.10 o 
   0   6   3     1460.47     1466.36     20.91 o 
   2   6   3      601.81      561.30     11.52 o 
   3   6   3      882.83      874.27     17.74 o 
   4   6   3      145.91      142.90     11.00 o 
  -4   7   3     2024.64     2080.38     57.08 o 
  -3   7   3      494.18      482.83     15.85 o 
  -2   7   3        7.72       14.03      3.98 o 
  -1   7   3      557.41      660.59     12.39 o 
   0   7   3     1981.64     2154.17     30.79 o 
   1   7   3      616.80      633.89     12.61 o 
   2   7   3     1652.01     1541.02     24.07 o 
   3   7   3       17.90       13.66      5.73 o 
   4   7   3     1387.61     1462.76     34.95 o 
  -4   8   3      173.82      166.66     16.86 o 
  -3   8   3     1526.69     1553.37     30.87 o 
  -2   8   3      380.55      361.00      9.91 o 
  -1   8   3     7877.12     7776.03    111.80 o 
   0   8   3     2312.29     2548.72     36.08 o 
   1   8   3     4784.39     5147.80     68.96 o 
   2   8   3      149.21      147.53      6.26 o 
   3   8   3     1918.90     1842.15     29.78 o 
   4   8   3       50.21       50.57     10.10 o 
  -4   9   3      109.95      113.19     18.89 o 
  -3   9   3        7.43        3.12      8.10 o 
  -2   9   3     1169.03     1144.83     22.08 o 
  -1   9   3        3.50       15.34      4.96 o 
   0   9   3      667.93      795.40     16.14 o 
   1   9   3      153.13      164.40      6.90 o 
   2   9   3      593.10      553.58     11.81 o 
   3   9   3      736.32      685.81     25.31 o 
   4   9   3      309.46      332.89     17.75 o 
  -4  10   3      204.76      220.04     20.20 o 
  -3  10   3      679.93      651.26     26.50 o 
  -2  10   3     4019.22     3842.50     59.63 o 
   0  10   3     8407.38     8906.52    128.22 o 
   1  10   3     2127.73     2072.05     30.28 o 
   2  10   3     2807.40     2761.25     44.22 o 
   3  10   3      278.01      273.08     15.91 o 
   4  10   3      892.74      969.75     24.87 o 
  -4  11   3        0.36       11.30     15.13 o 
  -3  11   3      367.15      394.53     18.03 o 
  -2  11   3      308.09      293.33     11.41 o 
  -1  11   3       43.64       44.87      6.41 o 
   0  11   3      145.13      147.25      9.53 o 
   1  11   3       84.15       98.10      6.81 o 
   2  11   3      226.51      219.32     10.99 o 
   3  11   3      847.91      782.68     19.30 o 
   4  11   3       32.63       17.87     15.17 o 
  -4  12   3      344.78      344.48     45.50 o 
  -3  12   3      101.12       73.56     11.73 o 
  -2  12   3     1606.51     1498.72     27.44 o 
  -1  12   3      665.76      634.07     17.24 o 
   0  12   3     4424.67     4605.84     77.40 o 
   1  12   3       38.85       67.24      6.76 o 
   2  12   3     1364.49     1318.78     27.84 o 
   3  12   3      157.92      154.75      9.93 o 
   4  12   3      224.25      196.88     43.15 o 
  -4  13   3      421.47      524.93     64.58 o 
  -3  13   3      403.97      414.89     19.72 o 
  -2  13   3      235.16      216.89     12.45 o 
  -1  13   3        7.84       29.09      7.44 o 
   0  13   3      429.75      474.42     15.62 o 
   1  13   3      163.16      171.66     10.23 o 
   2  13   3      839.72      781.97     23.90 o 
   3  13   3       78.66       79.71      9.05 o 
   4  13   3      568.32      580.10     64.01 o 
  -3  14   3      846.66      902.47     30.69 o 
  -2  14   3      221.64      206.75     13.38 o 
  -1  14   3     3710.81     3768.56     67.55 o 
   0  14   3      276.05      274.25     14.72 o 
   1  14   3     1915.19     2131.06     47.02 o 
   2  14   3     1911.11     1808.89     42.88 o 
   3  14   3      908.42      879.12     27.29 o 
  -3  15   3      120.64      102.29     18.89 o 
  -2  15   3      352.01      321.42     16.67 o 
  -1  15   3      196.93      202.27     14.10 o 
   0  15   3       94.29       99.12     11.25 o 
   1  15   3      566.16      540.38     20.07 o 
   2  15   3      484.74      465.35     20.06 o 
   3  15   3      334.48      368.59     18.42 o 
  -3  16   3      957.91     1028.25     57.76 o 
  -2  16   3      775.48      679.41     32.47 o 
  -1  16   3      598.46      717.73     35.14 o 
   0  16   3     2791.57     2873.39     58.80 o 
   1  16   3     2091.31     1955.77     50.61 o 
   2  16   3      263.63      260.35     17.27 o 
   3  16   3      398.98      359.68     43.83 o 
  -3  17   3       31.53       31.32     23.88 o 
  -2  17   3      973.11      889.80     29.98 o 
  -1  17   3        9.65       12.61     11.28 o 
   0  17   3       41.30       50.40     14.55 o 
   1  17   3       22.72       34.46     12.50 o 
   2  17   3       56.27       82.70     13.62 o 
  -2  18   3     1086.53     1071.71     34.07 o 
  -1  18   3        1.08       18.55     13.13 o 
   0  18   3     1392.25     1435.38     39.45 o 
   1  18   3      295.97      288.62     20.95 o 
   2  18   3     1526.79     1419.34     56.30 o 
  -2  19   3       30.65       22.41     15.84 o 
  -1  19   3       30.15       46.48     17.28 o 
   0  19   3       67.37       75.52     14.98 o 
   1  19   3      400.97      368.00     24.29 o 
  -1  20   3      703.26      717.90     36.10 o 
   0  20   3     1018.49     1068.63     35.59 o 
   1  20   3      281.51      315.46     24.39 o 
  -1  21   3       25.20       47.54     37.43 o 
   0  21   3       36.67       53.34     24.40 o 
   0  22   3        3.48      -30.57     30.57 o 
  -4   0   4      996.38      988.91     43.31 o 
  -2   0   4     6346.24     6122.97    113.88 o 
   0   0   4     5797.74     5711.63     96.32 o 
   2   0   4    10015.84     9460.88    198.49 o 
   4   0   4      110.33      109.15     15.43 o 
  -4   1   4       54.18       49.71     13.29 o 
  -3   1   4      632.55      616.61     16.91 o 
  -2   1   4      407.82      383.04      9.45 o 
  -1   1   4     1282.89     1445.95     27.19 o 
   0   1   4      884.94      973.64     16.93 o 
   1   1   4     2514.69     2351.96     40.71 o 
   2   1   4       59.17       36.83      4.62 o 
   3   1   4      145.62      144.91      8.34 o 
   4   1   4      250.32      253.31     12.37 o 
  -4   2   4      212.73      226.01     17.74 o 
  -3   2   4     2369.31     2397.42     42.72 o 
  -2   2   4     2625.18     2462.54     34.92 o 
  -1   2   4     2842.02     3571.03     52.58 o 
   0   2   4     1543.04     1522.43     20.63 o 
   1   2   4     7754.87     7679.79    134.15 o 
   2   2   4     3161.21     3010.71     47.75 o 
   3   2   4     1713.58     1605.02     29.22 o 
   4   2   4      178.93      182.50     11.29 o 
  -4   3   4       46.28       32.36     12.97 o 
  -3   3   4      227.17      252.12     12.04 o 
  -2   3   4     1615.79     1513.26     21.63 o 
  -1   3   4        7.41        3.46      3.30 o 
   0   3   4      126.11      126.77      5.58 o 
   1   3   4       35.09       30.66      4.20 o 
   2   3   4     1867.59     1708.92     26.47 o 
   3   3   4      224.97      213.55      9.83 o 
   4   3   4       58.71       57.34      9.75 o 
  -4   4   4        1.02        0.56     11.09 o 
  -3   4   4     3815.47     3824.02     63.61 o 
  -2   4   4      672.01      638.81     12.87 o 
  -1   4   4     3488.23     3505.95     49.28 o 
   0   4   4      808.10      928.92     14.60 o 
   1   4   4     3666.80     3557.34     52.13 o 
   2   4   4      343.05      310.11      8.55 o 
   3   4   4     4140.10     4014.51     60.33 o 
   4   4   4       21.20       12.99      9.83 o 
  -4   5   4      177.11      188.58     15.69 o 
  -3   5   4      225.94      249.42     12.24 o 
  -2   5   4     1781.45     1785.98     29.16 o 
  -1   5   4     2673.52     2791.12     38.58 o 
   0   5   4      130.86      135.46      6.11 o 
   1   5   4     2120.38     2203.12     34.03 o 
   2   5   4     1879.67     1753.58     26.79 o 
   3   5   4      127.95      129.33      8.29 o 
   4   5   4      419.56      460.81     17.07 o 
  -4   6   4     1637.67     1691.42     43.47 o 
  -3   6   4      895.24      908.35     21.59 o 
  -2   6   4     3893.14     3646.81     54.80 o 
  -1   6   4     2502.17     2611.83     40.20 o 
   0   6   4     1594.76     1573.47     22.12 o 
   1   6   4     3003.93     2984.57     43.30 o 
   2   6   4     4572.66     4316.61     61.48 o 
   3   6   4      520.03      486.95     14.02 o 
   4   6   4      406.91      417.42     15.42 o 
  -4   7   4      122.05      149.21     16.46 o 
  -3   7   4     1307.98     1315.22     31.49 o 
  -2   7   4       66.69       69.72      6.10 o 
  -1   7   4      476.66      542.60     12.18 o 
   0   7   4      309.37      362.31      8.28 o 
   1   7   4     1164.11     1069.27     19.01 o 
   2   7   4       39.79       31.72      6.45 o 
   3   7   4      600.70      600.61     14.46 o 
   4   7   4      223.40      238.40     12.58 o 
  -4   8   4      500.16      549.22     24.74 o 
  -3   8   4      955.38      963.80     28.80 o 
  -2   8   4     3034.67     2931.92     49.54 o 
  -1   8   4       16.86       86.09     19.48 o 
   0   8   4     4364.43     4460.29     58.91 o 
   1   8   4     1676.34     1676.03     29.30 o 
   2   8   4     3145.31     2919.97     50.95 o 
   3   8   4     1001.32      987.10     19.73 o 
   4   8   4      225.57      253.58     18.59 o 
  -4   9   4        3.50       -9.31     13.01 o 
  -3   9   4      272.42      284.17     17.52 o 
  -2   9   4      493.00      460.70     15.27 o 
  -1   9   4      320.34      319.02     12.69 o 
   0   9   4      545.56      580.25     11.69 o 
   1   9   4       86.13       78.29      6.44 o 
   2   9   4      421.79      396.98     12.53 o 
   3   9   4      465.46      470.40     13.56 o 
   4   9   4       31.72       24.02      9.48 o 
  -4  10   4        1.84       11.88     14.84 o 
  -3  10   4      967.25     1033.57     31.16 o 
  -2  10   4      648.42      609.11     17.90 o 
  -1  10   4     2232.32     2447.35     66.17 o 
   0  10   4     2834.44     2869.29     44.88 o 
   1  10   4     3360.89     3290.86     55.15 o 
   2  10   4      475.86      448.00     12.70 o 
   3  10   4     1642.19     1524.03     29.38 o 
   4  10   4      103.32      114.99     16.87 o 
  -4  11   4      364.54      405.35     40.29 o 
  -3  11   4        1.15        7.81     11.68 o 
  -2  11   4      143.65      169.76     13.40 o 
  -1  11   4      656.21      690.15     18.25 o 
   0  11   4      153.54      142.19      8.56 o 
   1  11   4      376.07      402.56     14.20 o 
   2  11   4      495.86      466.04     14.80 o 
   3  11   4       27.88       27.89      9.67 o 
   4  11   4      344.16      253.46     44.58 o 
  -3  12   4      803.00      789.06     30.22 o 
  -2  12   4     1513.53     1464.46     36.20 o 
  -1  12   4     4343.94     4678.47     85.86 o 
   0  12   4        9.53       10.91      7.63 o 
   1  12   4     5973.55     5912.56    104.70 o 
   2  12   4     1024.19      961.57     22.68 o 
   3  12   4      888.88      850.03     23.86 o 
  -3  13   4      101.75      126.48     22.30 o 
  -2  13   4       73.52       53.96      9.48 o 
  -1  13   4      535.08      519.67     33.74 o 
   0  13   4        0.32        0.17      6.99 o 
   1  13   4      752.06      797.35     21.36 o 
   2  13   4       60.31       56.48      9.40 o 
   3  13   4       93.86      114.69     13.04 o 
  -3  14   4       24.81       18.07     19.22 o 
  -2  14   4     1808.18     1788.07     57.96 o 
  -1  14   4      395.83      370.82     18.62 o 
   0  14   4     1220.12     1310.49     32.91 o 
   1  14   4        6.00       44.66      8.24 o 
   2  14   4     1327.59     1271.67     37.98 o 
   3  14   4        1.82        3.89     11.05 o 
  -3  15   4      727.49      720.84     43.23 o 
  -2  15   4      112.40      122.81     14.73 o 
  -1  15   4      385.89      354.45     18.97 o 
   0  15   4      351.01      338.33     16.30 o 
   1  15   4       81.05      102.77     12.87 o 
   2  15   4        0.19        6.22     10.61 o 
   3  15   4     1029.53     1008.79     30.50 o 
  -3  16   4      268.78      242.45     28.25 o 
  -2  16   4     1137.37     1112.52     44.21 o 
  -1  16   4       37.21       62.20     12.93 o 
   0  16   4     3072.03     3267.30     71.87 o 
   1  16   4      355.76      352.17     20.44 o 
   2  16   4      388.48      390.43     20.35 o 
   3  16   4      318.56      303.47     79.72 o 
  -3  17   4      120.33      115.15     39.43 o 
  -2  17   4       40.33       33.38     14.35 o 
  -1  17   4      100.19      112.24     14.73 o 
   0  17   4       36.65       67.23     14.72 o 
   1  17   4      220.59      254.99     18.69 o 
   2  17   4      430.17      470.76     22.90 o 
  -2  18   4       34.57       23.12     15.26 o 
  -1  18   4     2729.46     2624.07     60.37 o 
   0  18   4      728.39      819.41     33.32 o 
   1  18   4     2423.64     2629.51     75.42 o 
   2  18   4       66.55      109.84     18.33 o 
  -2  19   4        3.40       26.86     43.15 o 
  -1  19   4       25.73       29.71     15.04 o 
   0  19   4        6.31       41.34     13.73 o 
   1  19   4      145.47      132.26     18.84 o 
  -1  20   4      964.40      990.43     52.18 o 
   0  20   4      417.33      489.27     30.34 o 
   1  20   4      916.73      905.62    108.31 o 
   0  21   4       25.82       48.58     45.15 o 
  -3   0   5     1207.53     1179.28     38.67 o 
  -1   0   5     6700.58     6656.08    154.70 o 
   1   0   5     8189.58     7564.04    182.50 o 
   3   0   5      646.02      606.96     22.23 o 
  -4   1   5     1080.17     1159.08     31.32 o 
  -3   1   5      488.28      457.09     15.07 o 
  -2   1   5      123.80      132.88      7.83 o 
  -1   1   5       22.07       33.82      5.50 o 
   0   1   5      117.40      109.89      4.20 o 
   1   1   5        2.55        0.53      3.14 o 
   2   1   5       95.31       95.43      6.21 o 
   3   1   5       47.17       44.50      6.84 o 
   4   1   5     1032.96     1068.90     26.44 o 
  -4   2   5      709.78      756.43     27.33 o 
  -3   2   5      222.16      220.54     12.02 o 
  -2   2   5      377.31      368.61     11.70 o 
  -1   2   5     4350.43     4552.61     76.44 o 
   0   2   5     6213.29     6054.97     78.77 o 
   1   2   5     6137.19     5967.56     96.36 o 
   2   2   5     1416.85     1337.20     24.37 o 
   3   2   5      238.90      234.62     10.53 o 
   4   2   5      349.43      360.03     19.18 o 
  -4   3   5       88.07       77.56     12.92 o 
  -3   3   5     1739.11     1736.77     33.79 o 
  -2   3   5        0.94       -1.83      5.49 o 
  -1   3   5     1204.65     1066.83     20.54 o 
   0   3   5       73.78       90.88      4.11 o 
   1   3   5       10.09       44.46      8.59 o 
   2   3   5       68.71       69.78      6.12 o 
   3   3   5     2225.14     2118.81     37.07 o 
   4   3   5      109.46      102.94     10.21 o 
  -4   4   5      615.35      649.85     24.33 o 
  -3   4   5        0.61       -6.23      7.74 o 
  -2   4   5     1759.05     1744.93     32.42 o 
  -1   4   5      522.66      490.43     13.49 o 
   0   4   5    15087.22    15700.99    222.11 o 
   1   4   5      114.30      125.95      8.47 o 
   2   4   5     2133.49     2024.19     37.41 o 
   3   4   5        0.27       -1.17      6.48 o 
   4   4   5      568.67      568.31     18.89 o 
  -4   5   5      454.71      514.12     20.68 o 
  -3   5   5      482.44      481.55     16.31 o 
  -2   5   5       15.24       17.17      6.28 o 
  -1   5   5       94.81      108.83      8.80 o 
   0   5   5        1.99       20.11      3.70 o 
   1   5   5       14.33       22.87      4.35 o 
   2   5   5      185.93      187.82      8.76 o 
   3   5   5      490.90      465.92     13.73 o 
   4   5   5      884.00      925.86     24.13 o 
  -4   6   5       63.35       78.52     14.17 o 
  -3   6   5      641.86      596.68     18.09 o 
  -2   6   5     1339.46     1247.86     27.14 o 
  -1   6   5     3923.07     4193.89     71.66 o 
   0   6   5      348.71      302.56      8.11 o 
   1   6   5     6719.25     6330.13     84.28 o 
   2   6   5     1048.94      959.91     19.80 o 
   3   6   5       30.24       31.56      6.58 o 
   4   6   5      135.82      135.42     11.75 o 
  -4   7   5      664.61      720.86     27.80 o 
  -3   7   5        4.34       17.50      9.37 o 
  -2   7   5      453.40      464.14     13.65 o 
  -1   7   5      813.74      794.81     20.41 o 
   0   7   5      279.21      285.18      8.43 o 
   1   7   5      363.23      387.64     10.27 o 
   2   7   5       12.47       16.44      5.23 o 
   3   7   5      197.36      189.02      9.19 o 
   4   7   5     1544.30     1678.27     32.99 o 
  -4   8   5       13.05       28.60     14.13 o 
  -3   8   5     1394.87     1348.95     44.92 o 
  -2   8   5      156.92      170.45     10.46 o 
  -1   8   5     4929.13     4965.73     95.95 o 
   0   8   5     1061.68     1026.69     24.00 o 
   1   8   5     5771.21     5703.20     76.86 o 
   2   8   5      139.44      141.32      8.22 o 
   3   8   5      895.49      840.75     20.42 o 
   4   8   5        8.63       16.06     12.15 o 
  -4   9   5      276.87      285.91     23.44 o 
  -3   9   5      416.78      427.99     20.74 o 
  -2   9   5      182.78      190.12     12.18 o 
  -1   9   5      880.54      793.69     34.09 o 
   0   9   5       69.59       82.92      5.80 o 
   1   9   5       45.19       80.61      7.28 o 
   2   9   5      652.34      627.34     15.37 o 
   3   9   5      366.88      348.28     14.41 o 
   4   9   5      161.14      149.72     16.42 o 
  -4  10   5      593.11      849.29     64.30 o 
  -3  10   5      208.79      224.59     17.54 o 
  -2  10   5      780.90      734.77     21.55 o 
  -1  10   5      779.08      711.45     23.38 o 
   0  10   5     8045.41     8437.76    129.63 o 
   1  10   5      101.70      118.02      7.85 o 
   2  10   5     1838.69     1721.43     29.69 o 
   3  10   5      867.85      851.50     22.29 o 
  -3  11   5      897.70      955.49     31.13 o 
  -2  11   5       82.25       72.92     10.48 o 
  -1  11   5       34.27       39.34      8.20 o 
   0  11   5        5.11       19.58      6.44 o 
   1  11   5      126.24      136.78     10.45 o 
   2  11   5      418.80      415.96     13.67 o 
   3  11   5      695.16      669.87     21.60 o 
  -3  12   5       59.49       53.63     14.44 o 
  -2  12   5     1068.65      989.52     33.36 o 
  -1  12   5      568.46      571.20     24.90 o 
   0  12   5     1736.42     1812.72     48.78 o 
   1  12   5      339.32      404.16     16.29 o 
   2  12   5     2001.24     1875.94     39.04 o 
   3  12   5       39.42       53.40     12.54 o 
  -3  13   5       32.25       39.59     14.63 o 
  -2  13   5      118.57      123.00     12.43 o 
  -1  13   5      390.64      387.35     26.28 o 
   0  13   5        9.83        1.36      7.34 o 
   1  13   5      467.33      468.89     18.90 o 
   2  13   5      161.63      162.80     11.37 o 
   3  13   5      105.17       86.65     13.03 o 
  -3  14   5     1170.32     1243.41     42.64 o 
  -2  14   5     1280.02     1177.22     41.29 o 
  -1  14   5     3169.83     3014.61    101.11 o 
   0  14   5      173.40      185.59     14.40 o 
   1  14   5     2095.40     2321.57     50.90 o 
   2  14   5      532.71      552.53     19.14 o 
   3  14   5      466.25      436.57     21.25 o 
  -3  15   5       51.19       85.44     33.15 o 
  -2  15   5      202.19      193.51     27.91 o 
  -1  15   5      527.40      506.68     25.61 o 
   0  15   5       48.25       48.10     10.22 o 
   1  15   5        8.41       40.58     11.26 o 
   2  15   5      218.59      227.63     15.38 o 
  -2  16   5       92.00       69.56     16.65 o 
  -1  16   5     1299.88     1236.17     38.58 o 
   0  16   5     2133.52     2267.60     56.02 o 
   1  16   5      803.37      818.47     28.97 o 
   2  16   5      366.68      389.53     18.31 o 
  -2  17   5      468.08      430.75     28.59 o 
  -1  17   5      144.31       82.57     18.31 o 
   0  17   5       13.98       18.73     16.37 o 
   1  17   5       38.91       38.19     13.73 o 
   2  17   5      522.65      554.41     30.72 o 
  -2  18   5      621.40      465.63    168.60 o 
  -1  18   5       14.24       19.14     16.70 o 
   0  18   5      918.30      951.40     58.59 o 
   1  18   5        2.76       -3.49     14.59 o 
  -1  19   5      341.85      310.72     38.61 o 
   0  19   5       33.62       26.44     28.70 o 
   1  19   5      518.39      573.93     29.59 o 
  -1  20   5      412.36      366.05     62.29 o 
   0  20   5      338.58      451.78     59.44 o 
   1  20   5      588.15      676.97     58.58 o 
  -4   0   6       15.66       20.54     16.88 o 
  -2   0   6     7296.54     6968.02    164.46 o 
   0   0   6     8395.72     8604.25    176.85 o 
   2   0   6     3369.72     3288.67     91.59 o 
   4   0   6     1495.13     1557.62     57.63 o 
  -4   1   6       24.60       19.47     11.97 o 
  -3   1   6        8.19        5.93      8.95 o 
  -2   1   6       25.63       30.27      7.22 o 
  -1   1   6      350.78      293.22     14.06 o 
   0   1   6        7.35        2.86      3.95 o 
   1   1   6      202.99      194.05     12.68 o 
   2   1   6     1097.44     1017.81     25.81 o 
   3   1   6      941.89      887.34     20.09 o 
   4   1   6      160.05      154.44     11.22 o 
  -4   2   6      144.72      157.67     15.30 o 
  -3   2   6     1059.89     1066.36     24.94 o 
  -2   2   6     1645.49     1544.32     30.11 o 
  -1   2   6     4386.75     3704.47    104.68 o 
   0   2   6     1490.60     1417.36     23.25 o 
   1   2   6      848.27     1163.21     29.63 o 
   2   2   6     1320.78     1261.48     32.84 o 
   3   2   6     1372.24     1325.61     26.38 o 
   4   2   6      107.99      107.75     12.27 o 
  -4   3   6      267.45      274.29     17.70 o 
  -3   3   6      165.89      154.26     11.59 o 
  -2   3   6      975.41      962.63     23.49 o 
  -1   3   6        1.53        2.41      5.43 o 
   0   3   6      573.16      582.53     14.29 o 
   1   3   6      346.72      321.43     12.31 o 
   2   3   6     1895.49     1809.71     43.33 o 
   3   3   6        6.78       17.73      7.49 o 
   4   3   6      438.01      445.20     16.23 o 
  -4   4   6        2.48       -9.93     11.85 o 
  -3   4   6     1680.12     1655.69     33.93 o 
  -2   4   6      344.48      342.23     14.43 o 
  -1   4   6     4936.34     4264.70     72.95 o 
   0   4   6        3.04        8.57      3.43 o 
   1   4   6     1193.17     1432.75     47.82 o 
   2   4   6       64.92       70.60     10.16 o 
   3   4   6     2652.54     2519.90     45.94 o 
   4   4   6        3.84       13.06      9.49 o 
  -4   5   6      306.58      295.82     19.99 o 
  -3   5   6       24.99       21.09      9.13 o 
  -2   5   6      143.23      148.59     10.04 o 
  -1   5   6      508.56      475.28     15.10 o 
   0   5   6      209.31      243.65      8.99 o 
   1   5   6      289.52      291.69     12.49 o 
   2   5   6     3163.99     2911.29     64.49 o 
   3   5   6      502.46      516.29     19.42 o 
   4   5   6      453.03      507.26     36.72 o 
  -4   6   6      132.57      130.24     16.46 o 
  -3   6   6      487.16      459.92     17.18 o 
  -2   6   6     5684.95     5487.81     88.53 o 
  -1   6   6     2497.07     2240.10     50.14 o 
   0   6   6     2128.24     2202.68     36.65 o 
   1   6   6      652.98      857.18     19.05 o 
   2   6   6     2227.21     2189.27     48.99 o 
   3   6   6      450.56      439.37     18.48 o 
   4   6   6      972.99     1106.73     58.04 o 
  -4   7   6       28.46       48.34     23.05 o 
  -3   7   6       11.78       21.18     10.86 o 
  -2   7   6      192.53      206.12     12.41 o 
  -1   7   6     1077.34     1008.53     28.00 o 
   0   7   6        8.96       14.92      4.86 o 
   1   7   6      324.79      442.31     19.90 o 
   2   7   6      459.89      423.07     13.65 o 
   3   7   6      920.85      923.65     23.89 o 
   4   7   6      124.86      127.32     35.58 o 
  -4   8   6      179.32      113.73     40.58 o 
  -3   8   6       54.58       51.23     12.18 o 
  -2   8   6     2986.09     2872.06     63.30 o 
  -1   8   6     1442.57     1326.36     34.10 o 
   0   8   6     3832.15     3908.66     61.28 o 
   1   8   6      342.23      452.91     11.96 o 
   2   8   6     1782.26     1709.89     32.38 o 
   3   8   6     1095.28     1095.87     25.46 o 
  -3   9   6      363.40      365.77     21.28 o 
  -2   9   6        6.96       11.38      9.89 o 
  -1   9   6       55.66       73.94     10.98 o 
   0   9   6      396.10      429.23     12.53 o 
   1   9   6       57.13       63.56      6.31 o 
   2   9   6     1539.21     1463.83     27.91 o 
   3   9   6      197.36      213.08     12.84 o 
  -3  10   6      415.49      439.74     22.99 o 
  -2  10   6       32.97       38.29     11.01 o 
  -1  10   6     2041.55     1961.74     54.91 o 
   0  10   6     2124.51     2150.76     51.03 o 
   1  10   6     1550.70     1589.65     26.26 o 
   2  10   6      731.09      638.97     18.03 o 
   3  10   6     1088.04     1070.13     26.12 o 
  -3  11   6      305.02      298.32     20.76 o 
  -2  11   6      252.31      248.91     17.16 o 
  -1  11   6       99.02       91.13     12.85 o 
   0  11   6      186.16      210.66     14.64 o 
   1  11   6       18.95       24.99      7.17 o 
   2  11   6      557.21      517.50     16.59 o 
   3  11   6       21.72       26.59     10.34 o 
  -3  12   6      923.81      929.20     32.44 o 
  -2  12   6     1500.38     1419.39     41.65 o 
  -1  12   6     2173.49     2135.08     75.07 o 
   0  12   6      490.14      511.48     36.50 o 
   1  12   6     3060.52     3161.24     65.74 o 
   2  12   6      106.76      107.53      9.75 o 
   3  12   6      626.76      605.50     21.61 o 
  -3  13   6       28.73       17.05     22.01 o 
  -2  13   6      298.84      272.79     17.79 o 
  -1  13   6      302.73      332.68     26.41 o 
   0  13   6       58.95       76.09     13.40 o 
   1  13   6        2.77       15.15     10.48 o 
   2  13   6       49.43       52.67      8.84 o 
   3  13   6      501.93      522.00     99.73 o 
  -3  14   6        6.10      -14.86     44.29 o 
  -2  14   6     2089.60     1901.92     54.99 o 
  -1  14   6        3.67       68.57     16.42 o 
   0  14   6     1679.24     1720.28     50.08 o 
   1  14   6      773.92      762.83     36.34 o 
   2  14   6      643.45      660.94     20.93 o 
  -2  15   6       18.23       33.18     15.47 o 
  -1  15   6       67.19       78.43     18.95 o 
   0  15   6       84.80       83.08     14.79 o 
   1  15   6      180.90      198.90     20.13 o 
   2  15   6      386.07      406.14     17.66 o 
  -2  16   6      563.73      483.27     56.19 o 
  -1  16   6      159.47      201.98     37.84 o 
   0  16   6     1763.37     1845.38     59.45 o 
   1  16   6       15.68       17.39     14.90 o 
   2  16   6     1044.29     1061.57     31.26 o 
  -2  17   6      148.81       98.99     32.71 o 
  -1  17   6        1.95       13.29     19.35 o 
   0  17   6       36.79        1.69     15.06 o 
   1  17   6        0.68       -2.93     13.48 o 
   2  17   6      365.67      435.49     65.15 o 
  -1  18   6     1181.89     1079.99     93.17 o 
   0  18   6      183.07      131.04     25.81 o 
   1  18   6     1559.48     1599.64     59.01 o 
   0  19   6      104.55       91.72     39.43 o 
  -3   0   7     1086.94      978.76     37.66 o 
  -1   0   7      917.96     1520.72     95.46 o 
   1   0   7     7192.75     6457.15    174.65 o 
   3   0   7      692.60      627.05     31.45 o 
  -4   1   7      337.90      387.35     33.52 o 
  -3   1   7      644.99      616.42     21.12 o 
  -2   1   7      619.45      565.81     18.30 o 
  -1   1   7      212.24      217.98     11.52 o 
   0   1   7     1362.34     1429.82     28.83 o 
   1   1   7       78.03       78.86      9.23 o 
   2   1   7      134.48      115.65     20.05 o 
   3   1   7       10.83        7.30      9.66 o 
  -4   2   7      904.29      946.14     34.64 o 
  -3   2   7      688.85      666.36     21.79 o 
  -2   2   7     1054.65      970.60     26.28 o 
  -1   2   7     1452.46     1794.29     39.26 o 
   0   2   7     1207.41     1203.79     24.09 o 
   1   2   7     5016.56     4515.99     87.83 o 
   2   2   7     2664.20     2461.63     56.70 o 
   3   2   7     1099.28     1034.11     32.40 o 
  -4   3   7       37.42       39.47     33.72 o 
  -3   3   7      741.37      721.56     21.41 o 
  -2   3   7       11.01        0.30      8.52 o 
  -1   3   7       92.13      204.97     36.16 o 
   0   3   7       19.30       24.09      5.85 o 
   1   3   7     1759.94     1598.10     50.50 o 
   2   3   7       14.53       16.02      9.38 o 
   3   3   7      186.16      177.20     16.23 o 
  -4   4   7     1034.52     1143.57     83.45 o 
  -3   4   7      240.09      245.20     14.87 o 
  -2   4   7     1991.33     1873.83     41.41 o 
  -1   4   7       17.57       36.70      7.18 o 
   0   4   7     3706.45     3787.00     61.50 o 
   1   4   7      545.20      521.33     21.16 o 
   2   4   7     2693.49     2530.42     58.58 o 
   3   4   7      119.74      109.04     14.94 o 
  -4   5   7       12.81      -19.14     41.15 o 
  -3   5   7     1074.75     1041.70     26.15 o 
  -2   5   7      411.57      395.51     17.58 o 
  -1   5   7       59.54       51.78      8.32 o 
   0   5   7      632.21      653.99     21.09 o 
   1   5   7       18.24       21.45      8.26 o 
   2   5   7        3.13        9.04      8.85 o 
   3   5   7      484.80      494.19     22.90 o 
  -3   6   7      907.06      911.91     24.56 o 
  -2   6   7      522.87      468.11     17.33 o 
  -1   6   7      634.18     1053.30     55.07 o 
   0   6   7     1915.13     1934.72     37.38 o 
   1   6   7     5120.53     4536.58     90.43 o 
   2   6   7      178.39      169.15     13.49 o 
   3   6   7      162.10      187.17     16.97 o 
  -3   7   7       68.52       54.14     12.76 o 
  -2   7   7      361.14      358.26     15.85 o 
  -1   7   7      127.87      109.66     13.28 o 
   0   7   7     1059.15     1100.26     27.61 o 
   1   7   7       10.64       13.68      8.07 o 
   2   7   7       37.10       44.61      9.93 o 
   3   7   7      281.95      295.28     18.27 o 
  -3   8   7     1163.59     1153.24     32.45 o 
  -2   8   7      189.04      179.39     13.82 o 
  -1   8   7     2460.58     2518.91     61.93 o 
   0   8   7      694.01      697.55     21.13 o 
   1   8   7     4974.42     4665.94     82.24 o 
   2   8   7      304.57      294.57     16.17 o 
   3   8   7     1317.31     1282.43     35.98 o 
  -3   9   7      625.11      637.77     24.51 o 
  -2   9   7      240.06      259.90     17.93 o 
  -1   9   7      139.10      173.15     17.00 o 
   0   9   7       10.43        4.51      8.72 o 
   1   9   7      505.79      494.74     13.94 o 
   2   9   7      615.65      606.02     19.28 o 
   3   9   7       41.93       48.80     12.02 o 
  -3  10   7        9.13        2.61     12.62 o 
  -2  10   7     1187.21     1128.77     33.43 o 
  -1  10   7      917.64      787.76     40.96 o 
   0  10   7     1108.06     1203.37     45.91 o 
   1  10   7       39.44       65.67      7.30 o 
   2  10   7     2445.91     2373.66     50.30 o 
   3  10   7      244.55      232.53     17.01 o 
  -3  11   7      522.46      490.94     23.41 o 
  -2  11   7      215.29      242.26     18.30 o 
  -1  11   7      342.55      348.50     22.77 o 
   0  11   7      345.88      420.80     23.51 o 
   1  11   7      680.27      688.96     19.45 o 
   2  11   7       28.44       39.35     10.76 o 
   3  11   7      193.90      192.03     16.57 o 
  -3  12   7      409.14      444.24     37.23 o 
  -2  12   7     1014.28      968.10     31.39 o 
  -1  12   7        8.99       53.24     13.97 o 
   0  12   7     1934.37     1948.43    105.79 o 
   1  12   7      616.05      623.67     23.31 o 
   2  12   7     1098.27     1068.58     31.82 o 
   3  12   7       52.67       33.43     42.58 o 
  -3  13   7       46.51       30.97     28.86 o 
  -2  13   7       76.76       77.24     14.88 o 
  -1  13   7        2.15        1.17     14.81 o 
   0  13   7      315.36      379.90     28.07 o 
   1  13   7       11.70       16.33     12.10 o 
   2  13   7       47.21       49.47     13.95 o 
  -2  14   7      345.50      406.41     33.39 o 
  -1  14   7     1964.03     1937.95     67.41 o 
   0  14   7      616.76      655.74     35.27 o 
   1  14   7     2237.32     2262.12    126.12 o 
   2  14   7        3.44       12.43     12.10 o 
  -2  15   7       36.38       25.55     32.42 o 
  -1  15   7       27.21       39.03     19.27 o 
   0  15   7       29.24       12.91     18.15 o 
   1  15   7      127.21      138.10     25.95 o 
   2  15   7      213.57      235.37     21.10 o 
  -1  16   7     1735.52     1517.54     89.76 o 
   0  16   7      308.33      380.32     31.91 o 
   1  16   7      442.56      473.50     52.29 o 
  -1  17   7        0.03       12.86     44.58 o 
   0  17   7      257.68      272.95     29.97 o 
   1  17   7      117.73      116.87     38.58 o 
   0  18   7     1100.42     1214.58    101.17 o 
  -2   0   8     1304.28     1174.40     44.55 o 
   0   0   8     9758.66    10238.21    230.83 o 
   2   0   8     1637.93     1582.41     66.20 o 
  -3   1   8      285.90      281.76     21.36 o 
  -2   1   8       66.98       76.20     11.11 o 
  -1   1   8      253.82      247.18     13.09 o 
   0   1   8        2.74        2.86      6.66 o 
   1   1   8        2.70        3.94     10.28 o 
   2   1   8       26.41       23.14     13.25 o 
   3   1   8     1202.21     1142.19     35.79 o 
  -3   2   8      214.37      146.37     14.30 o 
  -2   2   8      319.82      264.97     15.64 o 
  -1   2   8     4375.78     4130.44    108.02 o 
   0   2   8     1312.55     1323.89     28.34 o 
   1   2   8      993.47     1212.20     67.43 o 
   2   2   8      239.84      236.41     19.71 o 
   3   2   8      137.10      142.88     16.46 o 
  -3   3   8       20.57       30.23     12.00 o 
  -2   3   8        4.26        6.93      9.39 o 
  -1   3   8       76.62       87.82      9.96 o 
   0   3   8      968.35     1010.31     23.68 o 
   1   3   8      195.79      191.01     17.82 o 
   2   3   8      469.70      437.26     24.37 o 
   3   3   8       27.16       10.26     13.30 o 
  -3   4   8      658.99      626.70     21.52 o 
  -2   4   8       17.04       -8.69      9.17 o 
  -1   4   8     5916.83     5332.69    153.77 o 
   0   4   8      264.22      269.92     14.60 o 
   1   4   8     1497.60     1739.70     98.93 o 
   2   4   8      457.99      436.58     22.00 o 
   3   4   8      434.64      397.88     22.62 o 
  -3   5   8        4.50       10.34     10.99 o 
  -2   5   8      115.32       86.43     12.43 o 
  -1   5   8       58.51       48.16     10.24 o 
   0   5   8        2.74        7.48      7.69 o 
   1   5   8      103.93      131.23     16.21 o 
   2   5   8      275.78      262.11     16.82 o 
   3   5   8      843.80      832.61     30.89 o 
  -3   6   8      621.00      589.39     22.75 o 
  -2   6   8     1668.34     1569.34     48.25 o 
  -1   6   8      535.66      530.08     27.90 o 
   0   6   8     3627.84     3775.04     71.85 o 
   1   6   8      927.58      917.11     44.93 o 
   2   6   8      832.33      737.32     26.02 o 
   3   6   8       83.09       83.47     14.37 o 
  -3   7   8      166.40      158.09     16.61 o 
  -2   7   8      218.28      200.68     16.50 o 
  -1   7   8        3.43       13.17      9.30 o 
   0   7   8        7.89       15.10      8.65 o 
   1   7   8      208.85      185.13     18.20 o 
   2   7   8        0.42       -6.89     10.15 o 
   3   7   8     1014.65     1097.51     37.30 o 
  -3   8   8        9.52       21.91     13.41 o 
  -2   8   8      899.48      788.09     35.05 o 
  -1   8   8      290.01      312.22     17.73 o 
   0   8   8     2707.72     2796.44     61.67 o 
   1   8   8       99.25      110.84     13.32 o 
   2   8   8      861.63      811.56     27.95 o 
   3   8   8        1.68      -10.69     13.01 o 
  -3   9   8      155.88      134.73     18.96 o 
  -2   9   8       17.44       14.15     12.12 o 
  -1   9   8       12.08       -1.08     12.40 o 
   0   9   8       88.98      108.64     12.82 o 
   1   9   8       18.51       10.87     10.67 o 
   2   9   8       54.78       44.69     12.45 o 
   3   9   8      201.75      204.87     38.81 o 
  -3  10   8      115.08       98.23     27.69 o 
  -2  10   8      197.91      192.60     17.19 o 
  -1  10   8     3866.16     3558.40    126.99 o 
   0  10   8      645.62      631.41     36.22 o 
   1  10   8     1181.01     1488.17     45.00 o 
   2  10   8      872.86      795.56     36.34 o 
   3  10   8      262.07      265.81     38.59 o 
  -3  11   8      158.37      140.59     56.86 o 
  -2  11   8        2.91       -1.27     14.25 o 
  -1  11   8      131.36      138.95     33.61 o 
   0  11   8       18.24       27.75     13.61 o 
   1  11   8      352.86      430.63     57.72 o 
   2  11   8      358.07      386.80     33.12 o 
  -2  12   8      174.40      177.96     21.67 o 
  -1  12   8     1037.63     1046.66     53.01 o 
   0  12   8     1516.66     1649.89     83.11 o 
   1  12   8     1455.45     1375.00     97.46 o 
   2  12   8       36.70       42.52     13.42 o 
  -2  13   8      706.77      682.67     31.55 o 
  -1  13   8       91.05       66.59     21.15 o 
   0  13   8      101.76      133.31     24.14 o 
   1  13   8        3.59       22.29     35.15 o 
   2  13   8      118.37      122.89     17.07 o 
  -1  14   8       12.03       32.77     27.53 o 
   0  14   8     1374.48     1460.29     57.43 o 
   1  14   8      316.09      375.48     60.29 o 
   2  14   8      522.11      512.62     36.36 o 
  -1  15   8      100.95      113.76     24.82 o 
   0  15   8       45.22       42.81     21.10 o 
   1  15   8      206.08      192.88     52.86 o 
   0  16   8      424.13      399.77     40.01 o 
   1  16   8       86.19       48.58     44.29 o 
  -3   0   9     1291.36     1253.07     48.01 o 
  -1   0   9      344.71      387.87     26.72 o 
   1   0   9     1018.15      876.66     49.75 o 
   3   0   9     1949.08     1906.70    130.91 o 
  -3   1   9        1.08        3.86     13.10 o 
  -2   1   9      835.43      705.65     51.81 o 
  -1   1   9      588.18      614.59     22.95 o 
   0   1   9      204.73      224.54     17.31 o 
   1   1   9      466.62      477.75     23.08 o 
   2   1   9     1201.32     1158.68     54.27 o 
   3   1   9       49.12        2.37     27.58 o 
  -3   2   9      514.72      502.44     22.73 o 
  -2   2   9     2560.56     2031.99    112.03 o 
  -1   2   9      985.22     1057.93     32.86 o 
   0   2   9      295.06      343.04     20.36 o 
   1   2   9     1643.32     1546.01     47.18 o 
   2   2   9     1659.25     1569.49     54.93 o 
   3   2   9      692.57      735.93     55.70 o 
  -3   3   9       23.44       27.66     13.61 o 
  -2   3   9       13.97       -2.25     11.57 o 
  -1   3   9      385.26      425.01     19.80 o 
   0   3   9       11.33       19.86     11.59 o 
   1   3   9      594.09      605.51     28.92 o 
   2   3   9       36.94       22.16     17.31 o 
   3   3   9      165.78      135.97     34.64 o 
  -3   4   9      408.60      422.68     21.64 o 
  -2   4   9     2372.21     1914.47     80.43 o 
  -1   4   9       10.26       12.65     10.60 o 
   0   4   9     2044.31     2060.82     50.56 o 
   1   4   9      130.42      122.92     16.99 o 
   2   4   9     1915.86     1791.27     60.56 o 
   3   4   9       59.86       60.17     32.18 o 
  -3   5   9       83.06       76.71     15.35 o 
  -2   5   9      212.20      190.67     17.21 o 
  -1   5   9      253.72      272.01     17.26 o 
   0   5   9       94.73      125.76     12.52 o 
   1   5   9      128.72      132.93     17.50 o 
   2   5   9      482.30      454.47     32.68 o 
   3   5   9      147.22      106.32     53.72 o 
  -3   6   9      481.73      545.65     43.36 o 
  -2   6   9      778.09      671.47     26.60 o 
  -1   6   9      732.28      696.25     25.00 o 
   0   6   9      834.11      886.21     30.13 o 
   1   6   9      371.28      452.87     26.52 o 
   2   6   9      322.40      297.42     23.18 o 
   3   6   9      980.10     1030.52    106.31 o 
  -3   7   9       23.46       21.89     30.73 o 
  -2   7   9      285.91      277.08     20.62 o 
  -1   7   9       11.15       31.94     11.12 o 
   0   7   9        5.28       17.61     10.91 o 
   1   7   9      104.18      101.35     17.43 o 
   2   7   9     1164.06     1068.68     39.17 o 
   3   7   9       97.18       99.75     45.29 o 
  -3   8   9      885.61      906.48     96.59 o 
  -2   8   9      457.93      422.92     23.06 o 
  -1   8   9     1520.51     1496.09     66.49 o 
   0   8   9        8.73       22.06     12.61 o 
   1   8   9     1654.54     1573.03     48.33 o 
   2   8   9      577.83      646.92     39.35 o 
   3   8   9     1089.24     1173.71    116.03 o 
  -2   9   9      227.50      195.86     19.53 o 
  -1   9   9      130.69      188.62     21.81 o 
   0   9   9      198.64      213.76     18.27 o 
   1   9   9      749.71      780.05     33.09 o 
   2   9   9      212.56      183.30     21.67 o 
  -2  10   9     1073.59     1010.37     40.43 o 
  -1  10   9      109.35      143.12     15.91 o 
   0  10   9      688.38      693.48     52.76 o 
   1  10   9      578.32      519.78     28.21 o 
   2  10   9     1469.12     1416.39     58.42 o 
  -2  11   9       38.25       53.83     18.40 o 
  -1  11   9      110.56       74.82     15.33 o 
   0  11   9       30.68       33.76     17.01 o 
   1  11   9      253.78      227.17     50.29 o 
   2  11   9      231.32      279.68     78.01 o 
  -2  12   9      970.59      974.05     61.36 o 
  -1  12   9        6.27        3.98     17.33 o 
   0  12   9     1493.14     1482.98     99.89 o 
   1  12   9       11.20       15.43     39.15 o 
   2  12   9      704.75      656.40     46.87 o 
  -2  13   9      312.54      384.36     45.52 o 
  -1  13   9       15.29       41.16     21.58 o 
   0  13   9        9.19       19.73     22.51 o 
   1  13   9        9.93       11.14     40.58 o 
  -1  14   9      887.03      829.03     95.16 o 
   0  14   9      801.52      806.62     51.01 o 
   1  14   9      782.80      626.12     77.16 o 
   0  15   9       17.91       55.02     30.93 o 
  -2   0  10      380.32      277.78     33.72 o 
   0   0  10     4277.53     4594.81    138.74 o 
   2   0  10      909.78      919.80     61.94 o 
  -3   1  10      653.76      680.47     59.70 o 
  -2   1  10       91.29       58.17     17.63 o 
  -1   1  10      127.99      172.50     15.69 o 
   0   1  10        0.73        5.58     12.63 o 
   1   1  10       56.24       81.52     15.54 o 
   2   1  10       10.24       22.05     16.92 o 
  -3   2  10       41.43       18.88     32.10 o 
  -2   2  10       61.51       51.30     15.82 o 
  -1   2  10     1510.01     1649.61     41.71 o 
   0   2  10      548.75      590.14     25.31 o 
   1   2  10     2231.64     2174.83     55.47 o 
   2   2  10      530.38      479.46     30.46 o 
  -2   3  10       38.31       19.58     14.63 o 
  -1   3  10       45.03       57.14     13.12 o 
   0   3  10      354.49      397.30     23.09 o 
   1   3  10       52.42       58.77     15.31 o 
   2   3  10        6.92        1.34     17.14 o 
  -2   4  10       25.73        9.84     13.66 o 
  -1   4  10     1206.71     1373.44     40.01 o 
   0   4  10       35.99       44.20     14.00 o 
   1   4  10     3211.54     3063.39     84.32 o 
   2   4  10        6.90      -16.53     16.53 o 
  -2   5  10       91.42       50.97     15.09 o 
  -1   5  10       21.12       27.50     14.69 o 
   0   5  10       44.20       37.26     14.23 o 
   1   5  10        1.03       10.72     14.88 o 
   2   5  10       45.79       64.03     19.72 o 
  -2   6  10      274.53      242.83     20.40 o 
  -1   6  10      793.16      740.46     34.39 o 
   0   6  10     2395.42     2688.30     70.53 o 
   1   6  10      443.10      440.65     27.90 o 
   2   6  10      309.39      297.60     27.33 o 
  -2   7  10        2.98       -0.63     15.11 o 
  -1   7  10      149.87      203.50     22.33 o 
   0   7  10      170.49      222.41     23.50 o 
   1   7  10       16.68       48.57     17.12 o 
   2   7  10       49.97       29.02     19.82 o 
  -2   8  10      349.94      343.07     36.39 o 
  -1   8  10        3.45       35.08     18.77 o 
   0   8  10     1514.29     1592.54     60.39 o 
   1   8  10      628.04      626.62     32.02 o 
   2   8  10      522.74      523.96     38.95 o 
  -2   9  10        3.53      -24.79     24.79 o 
  -1   9  10      147.06      186.74     24.89 o 
   0   9  10      426.45      515.35     39.37 o 
   1   9  10       73.51       73.54     18.85 o 
   2   9  10       19.94       37.76     35.02 o 
  -1  10  10      780.00      941.90     45.29 o 
   0  10  10       96.01      143.21     32.33 o 
   1  10  10     2151.49     2223.11     81.61 o 
   2  10  10      480.59      482.07     76.87 o 
  -1  11  10       78.62      113.30     28.79 o 
   0  11  10       90.70      114.11     31.89 o 
  -1  12  10     1231.34     1258.90    106.89 o 
  -1   0  11     1464.87     1651.96    101.60 o 
   1   0  11      364.94      362.89     45.19 o 
  -2   1  11       78.74      109.68     25.62 o 
  -1   1  11        0.42       38.79     19.84 o 
   0   1  11      116.26      143.55     18.15 o 
   1   1  11        8.10       22.16     14.72 o 
  -2   2  11      706.94      604.29     38.22 o 
  -1   2  11     1174.03     1243.96     57.37 o 
   0   2  11      731.40      761.56     30.19 o 
   1   2  11      158.33      222.10     20.72 o 
  -2   3  11        4.03       19.42     18.61 o 
  -1   3  11      112.59      116.74     20.37 o 
   0   3  11        3.43       28.67     14.76 o 
   1   3  11       99.34      122.68     18.14 o 
  -2   4  11     1675.84     1525.29    160.85 o 
  -1   4  11      290.05      344.38     36.17 o 
   0   4  11     1326.44     1427.13     42.58 o 
   1   4  11      101.44      143.66     19.11 o 
  -2   5  11       64.01       74.01     52.86 o 
  -1   5  11       20.50       84.62     19.47 o 
   0   5  11      256.96      293.49     27.74 o 
   1   5  11       63.35       56.22     16.65 o 
  -2   6  11      204.47      105.73     57.44 o 
  -1   6  11     1731.83     1757.36     58.64 o 
   0   6  11      419.37      470.24     32.89 o 
   1   6  11      179.36      267.89     23.98 o 
  -1   7  11        1.88       37.15     21.54 o 
   0   7  11      127.36      121.84     22.95 o 
   1   7  11        0.54       -1.20     16.98 o 
  -1   8  11     1301.79     1293.78     82.02 o 
   0   8  11        9.18       38.44     23.39 o 
   1   8  11      561.30      733.24     41.78 o 
  -1   9  11       22.70       42.00     33.72 o 
   0   9  11       14.19        0.57     41.43 o 
   1   9  11      205.97      219.16     41.12 o 
   0  10  11      516.08      636.96     83.16 o 
   0   0  12      516.63      440.93     62.87 o 
  -1   1  12       19.85       40.29     41.43 o 
   0   1  12      188.55      292.89     56.86 o 
   0   2  12      467.11      577.23     73.73 o 
   0   3  12      287.49      465.49     66.58 o 
                                                 
